# Supplementary material for: Intrinsic TGF-β signaling attenuates proximal tubule mitochondrial injury and inflammation in chronic kidney disease
Source: Nat Commun. 2023 Jun 3;14:3236. doi: 10.1038/s41467-023-39050-y (PMC10239443; doi:10.1038/s41467-023-39050-y)
Supplement: Supplementary file 4 — Source data [file 41467_2023_39050_MOESM4_ESM.xlsx]

## Sheet: Fig. 1d
								Tgfbr2fl/fl									gGT-Cre;Tgfbr2fl/fl										Tgfbr2fl/fl (AA, 3W)											gGT-Cre;Tgfbr2fl/fl (AA, 3W)
		Havcr1
		Vcam1
		Col1a1

## Sheet: Fig. 1f
Well Type	Target	Replicate	Cq (∆Rn)	Tm Product 1 (-Rn'(T))								6.31333					Well	Well Type	Target	Replicate	Cq (∆Rn)	Tm Product 1 (-Rn'(T))
Unknown	FAM	--	14.12	wt 2	b-actin						dCT	ddCT	RQ	mean			A1	Unknown	FAM	--
Unknown	FAM	--	13.84	wt 3				samples	kim1	b-act	kim1 bact	kim1 bact	kim1 bact				A2	Unknown	FAM	--
Unknown	FAM	--	13.23	wt 4				wt 2	20.19	14.12	6.07	-0.243333	1.18372	1.29085			A3	Unknown	FAM	--
Unknown	FAM	--	13.58	wt 5				wt 3	20.56	13.84	6.72	0.406667	0.754364	0.910598			A4	Unknown	FAM	--
Unknown	FAM	--	13.6	wt 6				wt 4	19.66	13.23	6.43	0.116667	0.922316	0.98723			A5	Unknown	FAM	--								5.73167
Unknown	FAM	--	12.71	wt 7				wt 5	20.1	13.58	6.52	0.206667	0.866537	1.046			A6	Unknown	FAM	--							dCT	ddCT	RQ	mean
Unknown	FAM	--	14.24	ko 1				wt 6	20.47	13.6	6.87	0.556667	0.679871	0.862374										samples	kim1	b-act	kim1 bact	kim1 bact	kim1 bact
Unknown	FAM	--	13.64	ko 2				wt 7	19.26	12.71	6.55	0.236667	0.848704	1.02865			A7	Unknown	FAM	--				wt 1	19.84	14.14	5.7	-0.0316667	1.02219	0.997986
Unknown	FAM	--	14.26	ko 3				ko 1	20.24	14.24	6	-0.313333	1.24258	1.35502			A8	Unknown	FAM	--				wt 2	18.65	13.29	5.36	-0.371667	1.29385	1.15802
Unknown	FAM	--	17.85	ko 4				ko 2	19.5	13.64	5.86	-0.453333	1.3692	1.42344			A9	Unknown	FAM	--				wt 3	19.06	13.07	5.99	0.258333	0.836053	0.872311
Unknown	FAM	--	18.16	ko 5				ko 3	20.66	14.26	6.4	0.086667	0.941696	1.00058			A10	Unknown	FAM	--				ko 3	19.48	13.92	5.56	-0.171667	1.12636	0.987042
Unknown	FAM	--	15.01	ko 6				ko 4	24.48	17.85							A11	Unknown	FAM	--				ko 5	19.65	14.23	5.42	-0.311667	1.24114	1.27199
Unknown	FAM	--	14.5	ko 7				ko 5	26.92	18.16							A12	Unknown	FAM	--				ko 6	18.88	13.95	4.93	-0.801667	1.74311	1.57948
								ko 6	21.22	15.01	6.21	-0.103333	1.07425	1.08935										wt 1.1	19.94	14.17	5.77	0.0383333	0.973779
								ko 7	20.5	14.5	6	-0.313333	1.24258	1.33992			B1	Unknown	FAM	--				wt 1.2	18.82	13.12	5.7	-0.0316667	1.02219
Unknown	FAM	--	14.24	wt 2.1	b-actin			wt 2.1	20.07	14.24	5.83	-0.483333	1.39797				B2	Unknown	FAM	--				wt 1.3	18.98	13.11	5.87	0.138333	0.908568
Unknown	FAM	--	14.38	wt 3.1				wt 3.1	20.6	14.38	6.22	-0.093333	1.06683				B3	Unknown	FAM	--				ko 3.1	19.34	13.37	5.97	0.238333	0.847724
Unknown	FAM	--	13.38	wt 4.1				wt 4.1	19.62	13.38	6.24	-0.073333	1.05214				B4	Unknown	FAM	--				ko 5.1	19.6	14.25	5.35	-0.381667	1.30285
Unknown	FAM	--	13.8	wt 5.1				wt 5.1	19.82	13.8	6.02	-0.293333	1.22547				B5	Unknown	FAM	--				ko 6.1	18.6	13.37	5.23	-0.501667	1.41585
Unknown	FAM	--	14.2	wt 6.1				wt 6.1	20.45	14.2	6.25	-0.063333	1.04488				B6	Unknown	FAM	--
Unknown	FAM	--	13.18	wt 7.1				wt 7.1	19.22	13.18	6.04	-0.273333	1.2086
Unknown	FAM	--	14.43	ko 1.1				ko 1.1	20.19	14.43	5.76	-0.553333	1.46747				B7	Unknown	FAM	--
Unknown	FAM	--	13.66	ko 2.1				ko 2.1	19.41	13.66	5.75	-0.563333	1.47768				B8	Unknown	FAM	--
Unknown	FAM	--	14.27	ko 3.1				ko 3.1	20.5	14.27	6.23	-0.083333	1.05946				B9	Unknown	FAM	--
Unknown	FAM	--	17.96	ko 4.1				ko 4.1	24.54	17.96							B10	Unknown	FAM	--
Unknown	FAM	--	18.56	ko 5.1				ko 5.1	26.56	18.56							B11	Unknown	FAM	--
Unknown	FAM	--	15.05	ko 6.1				ko 6.1	21.22	15.05	6.17	-0.143333	1.10445				B12	Unknown	FAM	--
Unknown	FAM	--	14.59	ko 7.1				ko 7.1	20.38	14.59	5.79	-0.523333	1.43727
																	C1	Unknown	FAM	--	19.84	wt 1	Kim-1
Unknown	FAM	--															C2	Unknown	FAM	--	18.65	wt 2
							WT	Tgfbr2fl/fl									C3	Unknown	FAM	--	19.06	wt 3
Unknown	FAM	--	20.19	wt 2	kim-1		KO	γGT-Cre; Tgfbr2fl/fl									C4	Unknown	FAM	--	19.48	ko 3
Unknown	FAM	--	20.56	wt 3													C5	Unknown	FAM	--	19.65	ko 5
Unknown	FAM	--	19.66	wt 4													C6	Unknown	FAM	--	18.88	ko 6
Unknown	FAM	--	20.1	wt 5
Unknown	FAM	--	20.47	wt 6													C7	Unknown	FAM	--	19.94	wt 1.1	Kim-1
Unknown	FAM	--	19.26	wt 7													C8	Unknown	FAM	--	18.82	wt 1.2
Unknown	FAM	--	20.24	ko 1													C9	Unknown	FAM	--	18.98	wt 1.3
Unknown	FAM	--	19.5	ko 2													C10	Unknown	FAM	--	19.34	ko 3.1
Unknown	FAM	--	20.66	ko 3													C11	Unknown	FAM	--	19.6	ko 5.1
Unknown	FAM	--	24.48	ko 4													C12	Unknown	FAM	--	18.6	ko 6.1
Unknown	FAM	--	26.92	ko 5
Unknown	FAM	--	21.22	ko 6													D1	Unknown	FAM	--	14.14	wt 1	bact
Unknown	FAM	--	20.5	ko 7													D2	Unknown	FAM	--	13.29	wt 2
																	D3	Unknown	FAM	--	13.07	wt 3
Unknown	FAM	--	20.07	wt 2.1	kim-1												D4	Unknown	FAM	--	13.92	ko 3
Unknown	FAM	--	20.6	wt 3.1													D5	Unknown	FAM	--	14.23	ko 5
Unknown	FAM	--	19.62	wt 4.1													D6	Unknown	FAM	--	13.95	ko 6
Unknown	FAM	--	19.82	wt 5.1
Unknown	FAM	--	20.45	wt 6.1													D7	Unknown	FAM	--	14.17	wt 1.1	bact
Unknown	FAM	--	19.22	wt 7.1													D8	Unknown	FAM	--	13.12	wt 1.2
Unknown	FAM	--	20.19	ko 1.1													D9	Unknown	FAM	--	13.11	wt 1.3
Unknown	FAM	--	19.41	ko 2.1													D10	Unknown	FAM	--	13.37	ko 3.1
Unknown	FAM	--	20.5	ko 3.1													D11	Unknown	FAM	--	14.25	ko 5.1
Unknown	FAM	--	24.54	ko 4.1													D12	Unknown	FAM	--	13.37	ko 6.1
Unknown	FAM	--	26.56	ko 5.1
Unknown	FAM	--	21.22	ko 6.1
Unknown	FAM	--	20.38	ko 7.1

## Sheet: Fig. 1g
	FREQ OF TOTAL			Numbers
	Sample:	CD45		Sample:	CD45		Sample:	Cells/Single Cells/live/CD45/Neu-/Rest/R2/macs | Freq. of null	Cells/Single Cells/live/CD45/Neu-/Rest/R2/macs | Freq. of Total
Injured	Myeloid_A106 WT 1_A01_001.fcs	39.6		Myeloid_A106 WT 1_A01_001.fcs	3.102e+06		Myeloid_A106 WT 1_A01_001.fcs	1.22	0.48
	Myeloid_A106 WT 2_A02_002.fcs	36		Myeloid_A106 WT 2_A02_002.fcs	2.95261e+06		Myeloid_A106 WT 2_A02_002.fcs	0.79	0.28
	Myeloid_A106 WT 3_A03_003.fcs	39.9		Myeloid_A106 WT 3_A03_003.fcs	2.46547e+06		Myeloid_A106 WT 3_A03_003.fcs	0.87	0.34
	Myeloid_A106 WT 4_A04_004.fcs	39.8		Myeloid_A106 WT 4_A04_004.fcs	3.02315e+06		Myeloid_A106 WT 4_A04_004.fcs	0.83	0.33
	Myeloid_A106 WT 5_A05_005.fcs	37.8		Myeloid_A106 WT 5_A05_005.fcs	3.47237e+06		Myeloid_A106 WT 5_A05_005.fcs	1.23	0.46
	Myeloid_A106 WT 6_A06_006.fcs	40.8		Myeloid_A106 WT 6_A06_006.fcs	4596000		Myeloid_A106 WT 6_A06_006.fcs	1.44	0.58
	Myeloid_A106 KO 1_A07_007.fcs	38.9		Myeloid_A106 KO 1_A07_007.fcs	4.88383e+06		Myeloid_A106 KO 1_A07_007.fcs	1.23	0.47
	Myeloid_A106 KO 2_A08_008.fcs	38.5		Myeloid_A106 KO 2_A08_008.fcs	4.1568e+06		Myeloid_A106 KO 2_A08_008.fcs	1	0.38
	Myeloid_A106 KO 3_A09_009.fcs	38.6		Myeloid_A106 KO 3_A09_009.fcs	4.32056e+06		Myeloid_A106 KO 3_A09_009.fcs	1	0.38
	Myeloid_A106 KO 4_A10_010.fcs	37.6		Myeloid_A106 KO 4_A10_010.fcs	4.22307e+06		Myeloid_A106 KO 4_A10_010.fcs	1.16	0.43
	Myeloid_A106 KO 5_A11_011.fcs	35.1		Myeloid_A106 KO 5_A11_011.fcs	3.72277e+06		Myeloid_A106 KO 5_A11_011.fcs	1.3	0.45
	Myeloid_A106 KO 6_A12_012.fcs	29.4		Myeloid_A106 KO 6_A12_012.fcs	3.67317e+06		Myeloid_A106 KO 6_A12_012.fcs	1.15	0.33
Uninjured	Myeloid_WT 1_A01_009.fcs	13.7		Myeloid_WT 1_A01_009.fcs	1.51715e+06		Myeloid_WT 1_A01_009.fcs	1.15	0.15
	Myeloid_WT 2_A02_010.fcs	5.8		Myeloid_WT 2_A02_010.fcs	455950		Myeloid_WT 2_A02_010.fcs	0	0
	Myeloid_WT 3_A03_011.fcs	13.5		Myeloid_WT 3_A03_011.fcs	1.19418e+06		Myeloid_WT 3_A03_011.fcs	1.74	0.23
	Myeloid_WT 4_A04_012.fcs	13		Myeloid_WT 4_A04_012.fcs	975000		Myeloid_WT 4_A04_012.fcs	1.12	0.14
	Myeloid_WT 5_A05_013.fcs	16.2		Myeloid_WT 5_A05_013.fcs	945616		Myeloid_WT 5_A05_013.fcs	1.15	0.18
	Myeloid_WT 6_A06_014.fcs	12.7		Myeloid_WT 6_A06_014.fcs	1.02757e+06		Myeloid_WT 6_A06_014.fcs	1.13	0.14
	Myeloid_KO 1_A07_015.fcs	16.1		Myeloid_KO 1_A07_015.fcs	754562		Myeloid_KO 1_A07_015.fcs	1.17	0.18
	Myeloid_KO 2_A08_016.fcs	14.6		Myeloid_KO 2_A08_016.fcs	1.05354e+06		Myeloid_KO 2_A08_016.fcs	1.49	0.21
	Myeloid_KO 3_A09_017.fcs	16.2		Myeloid_KO 3_A09_017.fcs	943020		Myeloid_KO 3_A09_017.fcs	0.63	0.097
	Myeloid_KO 4_A10_018.fcs	12.5		Myeloid_KO 4_A10_018.fcs	1.03592e+06		Myeloid_KO 4_A10_018.fcs	1.19	0.14
	Myeloid_KO 5_A11_019.fcs	18.6		Myeloid_KO 5_A11_019.fcs	1.49403e+06		Myeloid_KO 5_A11_019.fcs	1.13	0.2
	Myeloid_KO 6_A12_020.fcs	13.6		Myeloid_KO 6_A12_020.fcs	827916		Myeloid_KO 6_A12_020.fcs	1.58	0.21
	FREQ OF TOTAL	CD45		Numbers	CD45		Mean	1.22	0.46
							SD	0.36	0.25
	Counts
	Sample:
	Myeloid_A106 WT 1_A01_001.fcs	7.83333e+06
	Myeloid_A106 WT 2_A02_002.fcs	8.20171e+06
	Myeloid_A106 WT 3_A03_003.fcs	6.17913e+06
	Myeloid_A106 WT 4_A04_004.fcs	7.59585e+06
	Myeloid_A106 WT 5_A05_005.fcs	9.18617e+06
	Myeloid_A106 WT 6_A06_006.fcs	1.12647e+07
	Myeloid_A106 KO 1_A07_007.fcs	1.25548e+07
	Myeloid_A106 KO 2_A08_008.fcs	1.07969e+07
	Myeloid_A106 KO 3_A09_009.fcs	1.11932e+07
	Myeloid_A106 KO 4_A10_010.fcs	1.12316e+07
	Myeloid_A106 KO 5_A11_011.fcs	1.06062e+07
	Myeloid_A106 KO 6_A12_012.fcs	1.24938e+07
	Myeloid_WT 1_A01_009.fcs	1.10741e+07
	Myeloid_WT 2_A02_010.fcs	7.8612e+06
	Myeloid_WT 3_A03_011.fcs	8.84579e+06
	Myeloid_WT 4_A04_012.fcs	7500000
	Myeloid_WT 5_A05_013.fcs	5.83714e+06
	Myeloid_WT 6_A06_014.fcs	8.09107e+06
	Myeloid_KO 1_A07_015.fcs	4.68672e+06
	Myeloid_KO 2_A08_016.fcs	7.21605e+06
	Myeloid_KO 3_A09_017.fcs	5.82111e+06
	Myeloid_KO 4_A10_018.fcs	8.28735e+06
	Myeloid_KO 5_A11_019.fcs	8.03242e+06
	Myeloid_KO 6_A12_020.fcs	6.08762e+06

## Sheet: Fig. 1i
WT (Tgfbr2fl/fl)		Mean
	A072 wt 1	4.21095	6.27	4.532	3.839	3.7	3.839	2.837	5.184	4.654	5.227	4.657	5.445	3.36	2.821	4.991	3.684	4.667	3.389	3.327	3.69	4.106
	A072 wt 2	5.43965	6.253	6.081	5.955	7.52	4.763	5.578	4.809	5.44	3.543	6.249	5.519	4.702	5.756	4.271	5.608	5.835	5.176	5.447	5.176	5.112
	A072 wt 4	3.13421	4.1	3.235	3.851	1.611	2.223	2.261	2.319	1.935	2.241	1.643	1.958	5.801	4.1	5.115	4.139	1.99	3.621	4.14	3.267
	A072 wt 5	4.16175	4.744	4.808	3.19	2.819	3.926	3.601	3.15	3.831	4.074	6.236	4.551	2.423	2.741	5.732	4.955	3.424	5.405	3.001	5.266	5.358
	A072 wt 6	4.29095	2.589	4.92	3.302	4.884	3.953	5.521	5.476	5.963	5.429	4.403	4.557	3.355	4.129	3.54	5.039	2.963	3.036	4.171	3.862	4.727
	A072 wt 7	2.8605	1.632	3.356	4.475	1.962	3.637	2.347	3.438	4.735	2.475	6.199	2.957	1.193	2.209	1.491	2.856	2.191	2.185	3.849	1.5	2.523
	A080 wt 1	2.7064	2.179	2.839	1.983	2.364	2.855	2.404	1.049	2.137	1.785	1.109	2.597	3.314	2.818	3.753	3.134	2.949	4.804	3.793	3.389	2.873
	A080 wt 2	5.29405	6.815	4.562	3.302	4.325	5.192	4.651	4.883	3.593	4.85	3.486	3.551	9.42	3.851	3.197	6.641	4.464	5.407	5.398	8.878	9.415
	A080 wt 3	3.48845	3.931	3.729	3.913	3.59	2.93	3.675	2.977	2.706	1.596	1.622	2.289	3.557	4.875	3.811	4.445	5.695	4.686	4.888	2.486	2.368
	A080 wt 4	4.07015	4.869	2.502	3.647	3.519	3.225	2.805	2.952	3.807	3.934	3.572	8.346	3.442	8.351	5.246	4.782	4.936	4	2.101	2.23	3.137
	A079 wt 1	6.308	4.386	8.798	5.48	5.025	5.537	5.981	5.586	5.82	6.179	4.508	6.176	6.478	6.36	5.246	4.533	6.255	10.38	7.296	6.1	10.036
	A079 wt 3	6.1873	7.905	6.264	4.034	5.691	4.552	3.911	5.677	5.104	4.45	5.799	6.146	7.831	6.254	5.014	6.834	6.528	7.53	6.969	8.736	8.517
	A079 wt 5	4.6151	6.048	4.4	3.44	2.206	3.322	4.021	4.833	3.47	2.873	4.056	4.506	5.844	4.322	6.925	5.52	4.401	3.912	6.015	6.819	5.369
KO (γGT-Cre;Tgfbr2fl/fl)
		Mean
	A072 ko 2	3.3914	4.807	3.973	2.902	2.923	2.889	3.294	1.573	2.791	4.083	5.021	3.779	2.86	2.118	3.624	5.058	3.986	4.753	2.179	2.066	3.149
	A072 ko 6	4.77225	5.612	2.301	3.482	2.649	4.775	5.481	10.349	3.931	4.035	3.608	2.945	4.083	3.65	6.329	7.475	6.916	4.537	3.88	3.565	5.842
	A072 ko 7	3.0086	1.465	4.13	2.466	4.047	4.747	6.55	5.785	2.597	1.61	1.06	3.47	4.478	3.626	1.255	1.528	1.412	2.678	2.696	1.892	2.68
	A072 ko 1	3.32695	2.693	3.511	3.121	4.128	2.793	3.376	3.89	2.684	1.865	4.592	2.105	8.237	1.945	2.115	3.564	2.026	3.344	5.114	2.967	2.469
	A072 ko 3	6.21085	6.135	4.993	6.288	5.258	5.539	8.094	9.463	6.293	5.29	5.324	5.789	5.739	3.601	8.089	7.185	9.576	4.936	6.124	5.373	5.128
	A072 ko 5	4.83645	3.148	5.573	2.449	2.469	2.108	2.774	6.369	3.944	3.849	2.63	3.826	5.499	3.198	9.067	3.872	3.509	4.369	11.385	8.574	8.117
	A080 ko 1	6.80125	7.817	6.714	4.799	4.304	6.439	4.969	8.588	4.699	5.383	6.393	5.455	9.297	6.406	9.51	10.213	9.063	6.893	5.53	6.743	6.81
	A080 ko 3	4.2188	6.133	4.022	3.543	2.531	4.633	5.863	2.51	2.625	3.878	2.585	4.503	4.9	2.785	3.697	4.527	6.681	4.796	4.629	4.635	4.9
	A080 ko 4	8.35285	7.147	6.098	7.055	7.822	11.335	7.463	5.975	8.402	7.573	7.812	7.775	8.229	8.048	10.611	7.487	11.172	10.11	11.453	8.787	6.703
	A080 ko 5	5.034	2.468	3.831	5.674	10.459	5.276	8.543	2.82	3.261	4.088	6.267	4.283	3.061	4.927	3.083	4.703	5.269	3.12	4.388	9.026	6.133
	A079 ko 1	7.5771	5.519	10.388	10.069	10.813	7.128	9.427	4.862	4.404	3.609	6.789	7.95	8.672	8.432	7.564	8.997	6.737	9.246	4.738	5.534	10.664
	A079 ko 2	7.44565	8.369	16.068	7.821	6.365	5.007	5.37	6.641	7.496	5.294	7.564	5.47	8.499	5.095	7.641	7.893	6.512	7.301	8.679	9.97	5.858
	A079 ko 3	5.9356	3.997	12.949	5.111	7.091	5.099	5.035	3.895	7.802	11.312	5.492	5.312	11.144	3.531	2.698	3.262	3.813	5.855	5.603	6.028	3.683
	A079 ko 4	10.485	9.634	8.323	11.126	9.582	6.002	11.389	9.71	8.444	18.128	7.951	10.878	6.694	12.049	13.163	13.246	9.577	10.364	11.659	12.627	9.153
	A079 ko 5	16.9557	13.329	27.43	12.347	11.644	19.534	22.072	16.707	10.401	19.085	13.877	21.934	20.578	18.154	18.37	11.308	10.673	17.232	22.223	13.61	18.606
	A079 ko 6	15.3825	18.106	17.443	15.053	14.823	15.533	12.264	13.961	14.625	8.662	12.579	18.534	15.445	12.765	15.325	16.607	12.753	15.102	26.226	15.992	15.851
	A079 ko7	6.0584	4.735	4.928	4.572	5.835	4.161	4.719	7.704	5.535	5.644	5.12	4.616	6.546	6.132	7.249	7.455	4.798	5.386	7.644	8.106	10.283

## Sheet: Fig. 1j
Measurement date: 29.06.2022 and 20.12.2022
Sample nature: mouse plasma
No:	tube label:	UREA (mg/dL)
1	A072 WT1 B	104.03
2	A072 WT2 B	44.03
3	A072 WT4 B	67.12
4	A072 WT5 B	71.12
5	A072 WT6 B	111.7
6	A072 KO1 B	91
7	A072 KO2 B	124.83
8	A072 KO3 B	138.56
9	A072 KO4 B	245.29
10	A072 KO5 B	221.91
11	A072 KO6 B	79.62
12	A072 KO7 B	79.72
13	A079 WT4 B	60.73
14	A079 WT5 B	54.43
15	A079 KO1 B	82.95
16	A079 KO3 B	83.44
17	A106 WT1 B	95.88
18	A106 WT2 B	81.72
19	A106 WT3 B	86.15
20	A106 WT4 B	74.04
21	A106 WT5 B	63.58
22	A106 WT6 B	95.7
23	A106 KO1 B	86.82
24	A106 KO2 B	96.93
25	A106 KO3 B	65.53
26	A106 KO5 B	78.29
27	WT1 A122 B	65.71
28	WT3 A122 B	84.64
29	WT5 A122 B	61.94
30	KO4 A122 B	89.33
31	KO5 A122 B	93.06
Samples without hemolysis
WT (Tgfbr2fl/fl)
KO (γGT-Cre;Tgfbr2fl/fl)

## Sheet: Fig. 2b and c
WT		label	Mean	StdDev	Min	Max	Angle	Length	Injury score									KO		label	Mean	StdDev	Min	Max	Angle	Length	Injury score
WT (Tgfbr2fl/fl)																		KO (γGT-Cre;Tgfbr2fl/fl)
_003	1		131.354	15.27	91.997	190.687	-91.688	2240.78	G0		3W				TOTAL			_031	1		157.413	43.122	48.476	226.395	3.832	920.406	G2/G3			3W				TOTAL
3w	2		131.038	15.221	74.112	188.852	-68.513	1935.62	G1		G0	G1	G2	G3				3w	2		169.549	36.191	112.015	232.129	24.033	911.225	G3			G0	G1	G2	G3
	3		141.335	18.026	97.819	208.541	-119.466	2021.91	G0		3	41	20	0	64				3		152.611	12.764	121.072	188.933	24.018	463.641	G1			0	29	49	24	102
	4		126.7	9.901	98.352	148.461	-95.112	691.491	G2	%	4.7	64	31.3	0					4		156.944	17.288	117.607	207.782	40.023	1039.33	G2		%	0	28.4	48	23.6
	5		112.629	12.319	77.983	148.981	-101.344	1430.85	G1										5		150.924	18.114	113.148	220.986	37.903	1170.6	G2/G3
	6	Mean	128.611	14.147	88.053	177.104	-95.225	1664.13											6		163.656	23.277	103.565	222.119	39.019	656.579	G2
	7	SD	10.421	3.116	11.322	27.028	18.379	619.412											7		150.322	16.591	105.816	182.661	-49.068	701.711	G3
	8	Min	112.629	9.901	74.112	148.461	-119.466	691.491											8		157.453	29.937	90.562	229.134	-24.624	696.293	G3
	9	Max	141.335	18.026	98.352	208.541	-68.513	2240.78											9	Mean	157.359	24.66	101.533	213.767	11.892	819.973
																			10	SD	6.567	10.74	23.43	18.803	32.978	230.659
_005	1		132.097	12.541	96.871	165.432	-118.215	990.703	G1										11	Min	150.322	12.764	48.476	182.661	-49.068	463.641
3w	2		150.815	16.117	114.527	217.292	-122.969	1940.18	G1										12	Max	169.549	43.122	121.072	232.129	40.023	1170.6
	3		127.569	10.972	98.078	159.201	-96.555	713.866	G2
	4		140.645	19.649	64.009	188.904	-52.451	778.626	G2									_039	1		176.351	13.268	142.584	214.153	34.548	1790.24	G1
	5		142.581	10.923	115.4	177.575	-90.629	1403.14	G1									3w	2		175.568	38.023	13.851	237.713	-37.343	2719.46	G2
	6		142.581	15.174	58.923	183.773	41.335	1507.56	G1										3		174.127	12.812	146.782	208.799	-56.804	707.548	G1
	7		144.631	15.669	110.288	184.06	-65.033	917.588	G1										4		171.728	11.433	134.582	198.302	25.569	565.936	G2
	8		134.699	14.32	100.573	185.405	-72.669	1624.99	G1										5	Mean	174.443	18.884	109.45	214.742	-8.507	1445.8
	9	Mean	139.452	14.421	94.834	182.705	-72.148	1234.58											6	SD	2.031	12.783	63.933	16.669	45.384	1009.96
	10	SD	7.51	2.928	21.834	17.411	52.043	445.97											7	Min	171.728	11.433	13.851	198.302	-56.804	565.936
	11	Min	127.569	10.923	58.923	159.201	-122.969	713.866											8	Max	176.351	38.023	146.782	237.713	34.548	2719.46
	12	Max	150.815	19.649	115.4	217.292	41.335	1940.18
																		_045	1		130.996	25.758	39.581	193.053	159.816	1228.36	G3
_008	1		125.649	12.833	77.36	180.955	57.412	3267.79	G1									3w	2		135.968	33.208	52.179	229.044	-30.528	1337.91	G1
3w	2		121.035	14.173	53.871	163.415	-97.447	2057.36	G1										3		125.264	20.816	92.631	202.156	-76.185	551.894	G2
	3		132.161	11.194	101.801	175.845	-108.735	2013.34	G1										4		131.504	20.169	86.753	170.131	-47.314	306.844	G2
	4		123.535	11.703	79.068	156.75	-114.52	1253	G1										5		125.627	28.518	71.776	197.044	-40.387	636.959	G3
	5		131.863	9.841	102.307	168.381	-14.036	1072.01	G2										6	Mean	129.872	25.694	68.584	198.285	-6.92	812.394
	6		129.519	10.461	105.623	178.501	-113.881	955.103	G1										7	SD	4.482	5.449	22.522	21.111	94.746	448.168
	7	Mean	127.294	11.701	86.672	170.641	-65.201	1769.77											8	Min	125.264	20.169	39.581	170.131	-76.185	306.844
	8	SD	4.594	1.59	20.263	9.439	71.259	872.205											9	Max	135.968	33.208	92.631	229.044	159.816	1337.91
	9	Min	121.035	9.841	53.871	156.75	-114.52	955.103
	10	Max	132.161	14.173	105.623	180.955	57.412	3267.79										_046	1		149.712	26.965	70.082	229.552	-94.909	1438.89	G3
																		3w	2		173.209	25.55	111.802	233.988	-82.293	1179.02	G3
_012	1		163.674	12.865	114.727	196.765	42.083	2351.62	G0/G1										3		168.033	19.277	127.777	219.668	-85.073	768.175	G1
3w	2		169.054	12.36	134.932	216.304	53.587	1324.54	G1										4		158.775	19.446	114.561	211.776	-65.445	561.595	G3
	3		158.299	13.195	124.006	195.82	133.554	801.199	G1										5		161.461	19.812	100.527	212.584	-96.659	436.664	G1
	4		159.146	12.956	126.314	205.838	32.747	667.978	G1										6		166.108	22.652	108.052	220.906	-98.686	479.836	G1
	5		161.971	11.077	135.453	198.239	-40.77	484.774	G1										7		160.605	23.403	107.525	233.798	-83.678	759.502	G3
	6	Mean	162.429	12.491	127.086	202.593	44.24	1126.02											8		169.659	27.099	110.831	222.06	-119.773	564.485	G3
	7	SD	4.286	0.847	8.579	8.621	62.105	752.996											9		173.81	28.456	75.504	241.507	-116.277	978.861	G3
	8	Min	158.299	11.077	114.727	195.82	-40.77	484.774											10		158.565	26.523	100.068	220.637	-108.572	580.827	G1/G2
	9	Max	169.054	13.195	135.453	216.304	133.554	2351.62											11	Mean	163.994	23.918	102.673	224.648	-95.136	774.786
																			12	SD	7.548	3.491	17.593	9.73	16.761	329.138
_014	1		147.575	16.052	56.539	190.428	-103.563	1611.19	G1										13	Min	149.712	19.277	70.082	211.776	-119.773	436.664
3w	2		141.189	9.462	115.178	167.319	-35.16	736.057	G1										14	Max	173.81	28.456	127.777	241.507	-65.445	1438.89
	3		143.252	13.95	112.093	174.845	86.897	730.733	G1
	4		146.074	9.264	115.507	173.339	96.808	1726.39	G1									_047	1		172.177	31.82	106.293	226.984	-105.145	798.302	G3
	5	Mean	144.523	12.182	99.829	176.483	11.245	1201.09										3w	2		167.004	20.218	126.32	211.037	-69.063	813.931	G1/G2
	6	SD	2.855	3.367	28.901	9.849	97.26	542.099											3		156.772	17.352	118.909	197.24	-48.385	1105.86	G1
	7	Min	141.189	9.264	56.539	167.319	-103.563	730.733											4		150.689	12.754	123.007	192.873	-34.804	659.566	G2
	8	Max	147.575	16.052	115.507	190.428	96.808	1726.39											5		154.442	11.036	128.011	186.25	-67.629	739.021	G3
																			6		195.181	21.638	136.891	230.019	-84.549	579.256	G1/G2
_017	1		117.862	17.226	84.679	188.356	-110.418	994.235	G1										7		159.421	11.754	130.052	191.014	-114.123	877.032	G3
3w	2		140.636	18.456	92.299	194.039	-55.713	905.095	G1										8		162.928	24.298	66.511	219.761	-90.431	877.566	G3
	3		133.069	14.043	81.93	164.869	-123.445	737.18	G1										9		180.189	22.961	134.193	232.008	-96.315	559.482	G2
	4		133.482	12.563	75.262	177.061	-32.887	1077.41	G1										10		170.367	50.427	37.883	237.753	-108.569	1189.08	G2
	5		137.089	14.134	101.066	174.327	-65.198	1681.38	G1										11	Mean	166.917	22.426	110.807	212.494	-81.901	819.91
	6		121.415	18.925	66.621	186.631	-19.504	1809.49	G1										12	SD	13.369	11.759	32.744	19.318	26.431	206.327
	7		142.171	17.246	89.598	185.346	46.036	621.61	G2										13	Min	150.689	11.036	37.883	186.25	-114.123	559.482
	8	Mean	132.246	16.085	84.493	181.518	-51.59	1118.06											14	Max	195.181	50.427	136.891	237.753	-34.804	1189.08
	9	SD	9.298	2.474	11.349	9.942	57.353	456.304
	10	Min	117.862	12.563	66.621	164.869	-123.445	621.61										_051	1		150.107	23.211	92.089	213.854	0.466	1352.08	G1
	11	Max	142.171	18.925	101.066	194.039	46.036	1809.49										3w	2		150.015	21.242	97.642	207.097	-100.07	1056.9	G1
																			3		169.681	16.207	110.665	210.635	-113.82	719.551	G3
_021	1		115.367	22.795	16.102	157.492	-16.837	1382.08	G1										4		150.968	21.636	96.325	219.534	-102.275	1075.81	G2
3w	2		122.116	13.013	77.355	159.188	-115.876	1700.89	G1/G2										5		157.756	28.931	69.937	221.882	64.389	769.055	G3
	3		117.713	9.167	90.201	142.939	-20.983	821.666	G1										6		150.635	20.261	97.4	212.922	-111.094	793.051	G2
	4		126.275	13.677	83.373	165.591	-124.998	1639.29	G1/G2										7		144.234	18.209	106.867	194.748	-30.428	686.03	G2
	5		127.121	12.438	95.573	162.235	-72.739	1041.56	G2										8		160.853	23.853	117.307	217.945	-11.454	687.414	G2
	6		118.379	12.715	85.043	145.513	-102.694	900.592	G2										9		141.745	11.033	118.315	175.713	24.298	570.882	G2
	7		124.84	11.325	96.451	166.215	-109.06	945.538	G2										10	Mean	152.888	20.509	100.728	208.259	-42.221	856.752
	8		126.967	15.289	89.448	168.405	-91.371	818.431	G2										11	SD	8.609	5.061	14.93	14.613	66.634	250.875
	9	Mean	122.347	13.802	79.193	158.447	-81.82	1156.26											12	Min	141.745	11.033	69.937	175.713	-113.82	570.882
	10	SD	4.656	4.042	26.262	9.518	41.917	364.484											13	Max	169.681	28.931	118.315	221.882	64.389	1352.08
	11	Min	115.367	9.167	16.102	142.939	-124.998	818.431
	12	Max	127.121	22.795	96.451	168.405	-16.837	1700.89										_052	1		172.714	20.817	113.085	227.643	41.668	614.367	G2
																		3w	2		159.453	25.813	80.709	221.335	-91.313	1536.13	G3
_022	1		123.484	10.422	97.664	157.781	-68.139	792.05	G1/G2										3		152.282	15.539	115.758	193.129	-31.063	1304.62	G1
3w	2		117.124	13.066	87.507	155.553	-8.706	712.187	G1/G2										4		168.059	22.627	125.414	226.706	-79.443	1115.76	G1
	3		137.695	15.713	92.345	186.642	21.377	827.129	G2										5		174.711	22.531	123.304	231.359	8.049	659.487	G2
	4		131.513	11.301	101.267	161.676	-5.292	1168.19	G1										6		163.756	20.146	115.417	221.313	-40.535	618.695	G1
	5		122.339	11.454	86.699	160.408	-57.028	1313.28	G1										7		154.28	22.2	106.642	203.594	-34.735	1403.99	G1
	6		124.219	12.526	91.66	159.037	-28.51	1102.67	G2										8		172.83	23.508	112.765	240.268	-79.86	1160.94	G2
	7	Mean	126.063	12.414	92.857	163.516	-24.383	985.916											9	Mean	164.761	21.648	111.637	220.668	-38.404	1051.75
	8	SD	7.333	1.868	5.694	11.526	33.769	241.555											10	SD	8.726	3.003	13.846	15.28	46.049	372.514
	9	Min	117.124	10.422	86.699	155.553	-68.139	712.187											11	Min	152.282	15.539	80.709	193.129	-91.313	614.367
	10	Max	137.695	15.713	101.267	186.642	21.377	1313.28											12	Max	174.711	25.813	125.414	240.268	41.668	1536.13
_025	1		113.092	15.502	78.185	186.907	131.743	1149.08	G1									_055	1		130.404	18.921	90.898	174.903	-24.733	848.303	G1
3w	2		138.897	17.067	73.714	195.372	86.225	1702.68	G1/G2									3w	2		130.385	17.919	92.26	173.444	-3.311	542.567	G1
	3		131.958	19.399	70.124	190.339	-58.142	2078.36	G2										3		145.146	14.992	110.366	182.771	15.971	677.504	G1
	4		149.377	16.984	76.456	214.446	-82.826	1918.11	G2										4		139.88	16.941	109.096	181.358	34.721	310.628	G1
	5		132.701	15.568	85.182	181.441	86.793	1809	G1										5		133.322	18.324	100.09	191.146	25.046	528.922	G2
	6		139.946	19.341	79.812	210.379	93.704	1973.51	G1										6		138.908	18.299	104.43	199.223	-6.357	833.415	G2
	7		129.159	21.632	71.314	211.595	66.822	2447.93	G2										7		152.178	28.128	102.3	224.299	14.992	684.752	G3
	8		145.905	19.328	90.551	202.537	62.745	1469.53	G1/G2										8		123.462	13.109	89.04	161.016	4.106	438.615	G2
	9	Mean	135.129	18.103	78.167	199.127	48.383	1818.53											9		144.443	14.341	111.174	189.411	3.93	590.015	G2
	10	SD	11.299	2.161	6.966	12.432	76.551	392.985											10		140.277	17.614	100.245	187.825	9.722	649.895	G1
	11	Min	113.092	15.502	70.124	181.441	-82.826	1149.08											11		140.61	13.778	111.524	177.616	-6.596	723.565	G2
	12	Max	149.377	21.632	90.551	214.446	131.743	2447.93											12		140.642	17.83	96.917	187.892	23.883	986.261	G2
																			13		136.262	16.151	92.717	175.063	53.801	883.408	G1
																			14		133.646	15.641	86.031	166.847	60.577	646.022	G1
																			15		139.143	11.861	112.154	170.756	69.471	562.042	G1
																			16	Mean	137.914	16.923	100.616	182.905	18.348	660.394
																			17	SD	7.016	3.764	9.006	15.281	26.802	178.021
																			18	Min	123.462	11.861	86.031	161.016	-24.733	310.628
																			19	Max	152.178	28.128	112.154	224.299	69.471	986.261
																		_057	1		141.569	17.867	102.461	194.453	-107.342	619.683	G1
																		3w	2		153.714	12.331	116.69	183.773	75.247	680.64	G2
																			3		140.323	14.467	113.34	178.551	23.516	573.475	G2
																			4		148.997	16.653	110.308	180.69	-45	490.646	G3
																			5		152.487	13.729	111.57	183.611	-32.403	706.315	G1
																			6		137.6	15.808	102.333	185.893	-45	671.03	G2
																			7		151.235	13.087	116.647	191.289	-16.047	684.701	G2
																			8		151.125	12.609	120.733	184.321	5.251	599.571	G2
																			9		154.64	14.087	112.89	196.007	-14.853	822.948	G2
																			10		166.764	27.586	111.888	237.56	-16.905	703.712	G3
																			11		148.603	12.782	115.504	189.324	4.62	655.051	G2
																			12		151.035	11.777	113.557	177.655	-4.346	552.53	G2
																			13		145.725	10.722	123.641	179.211	0.975	515.407	G2
																			14		147.271	12.928	120.157	179.296	-31.35	448.893	G2
																			15	Mean	149.363	14.745	113.694	188.688	-14.545	623.186
																			16	SD	7.168	4.172	6.118	15.256	40.848	100.493
																			17	Min	137.6	10.722	102.333	177.655	-107.342	448.893
																			18	Max	166.764	27.586	123.641	237.56	75.247	822.948
																		_062	1		131.368	17.731	84.747	173.339	12.255	548.416	G1
																		3w	2		139.584	11.547	116.724	164.258	81.585	376.654	G2
																			3		150.058	19.552	107.4	197.41	88.755	505.205	G3
																			4		153.357	14.412	120.297	186.219	3.956	414.398	G1
																			5		143.569	15.983	106.66	179.944	-8.558	458.9	G2
																			6		146.911	11.032	120.644	179.661	53.267	368.373	G2
																			7		143.024	12.479	113.817	173.649	4.259	414.398	G2
																			8		160.159	16.091	127.302	202.04	60.337	381.597	G1
																			9		145.604	16.205	108.736	203.554	-11.138	717.431	G2
																			10		129.381	12.768	105.111	166.799	-3.366	337.353	G2
																			11		137.841	15.069	104.969	181.453	0	688.776	G2
																			12		139.426	11.647	100.592	169.013	73.887	308.368	G2
																			13		147.024	11.639	114.747	172.39	35.134	362.389	G2
																			14		140.704	10.319	116.44	159.587	-14.808	396.025	G2
																			15		140.862	16.601	92.137	176.899	57.935	451.581	G2
																			16	Mean	143.258	14.205	109.355	179.081	28.9	448.657
																			17	SD	7.887	2.786	11.181	13.319	36.98	120.687
																			18	Min	129.381	10.319	84.747	159.587	-14.808	308.368
																			19	Max	160.159	19.552	127.302	203.554	88.755	717.431

## Sheet: Fig. 2f
Tgfbr2fl/fl	γGT-Cre; Tgfbr2fl/fl
21	12						file N°	folder	Lambda	laser power (%)	laser power (W)	telescope	Format (pixel n°)	acq speed	zoom	px size	time between frames	comment	PMT 1	PMT 2	PMT 3	PMT 4	after mounting	after Dextran Alexa F 647 (100uL)	After TMRM (100ul)
16	3					SM7883 L (γGT-Cre;Tgfbr2fl/fl)	1	p1	850	12	0.8	2.25	2048	4	2	228.45		pFoc 83 motor on	0.750	0.750	0.750	0.750	7 min			0-152
17	1						2	p2	950	12	0.8	2.25	2048	4	2	228.45			0.750	0.750	0.750	0.750	9 min			0-140
7	6						3-104	time1	1120	5	0.9	2.25	2048	4	2	228.45	15 sec		0.750	0.750	0.750	0.750	19 min	- 1 min		7-127
12	4						105	p3	1120	7	0.8	2.25	4096	4	1	228.45			0.750	0.750	0.750	0.750	45 min			5-135
6	9						106	p4	1120	5	0.8	2.25	2048	4	2	228.45			0.750	0.750	0.750	0.750	48 min			0-30
16	6						107-127	time2	850	3	0.7	2.25	2048	4	2	228.45	15 sec		0.750	0.750	0.750	0.750	1h 15 min		- 45sec	13-871
14	2						128	p5	850	5	0.7	2.25	4096	4	1	228.45			0.750	0.750	0.750	0.750	1h 25 min			0-717
							129	p6	850	5	0.7	2.25	2048	4	2	228.45			0.750	0.750	0.750	0.750				0-777
3	11						130	p7	850	5	0.7	2.25	1024	4	4	228.45			0.750	0.750	0.750	0.750	1h 28 min			74-1441
35	15						131	p8	850	5	0.7	2.25	1024	4	4	228.45			0.750	0.750	0.750	0.750				77-1333
16	11						132	p9	850	5	0.7	2.25	2048	4	2	228.45			0.750	0.750	0.750	0.750	1h 31 min			9-999
28	5						133	p10	1120	7	0.8	2.25	2048	4	2	228.45			0.750	0.750	0.750	0.750				4-456
14	3						134	p12	950	15	0.8	2.25	2048	4	2	228.45			0.750	0.750	0.750	0.750
							135	p13	850	5	0.7	2.25	2048	4	2	228.45			0.750	0.750	0.750	0.750	1h 36 min			8-800
26	10						136	p14	1120	7	0.8	2.25	2048	4	2	228.45			0.750	0.750	0.750	0.750				7-377
28	12						137	p15	850	5	0.8	2.25	2048	4	2	228.45			0.750	0.750	0.750	0.750	1h 40 min			7-307
24	11
14	11
19	20																						2h 30 min surgery
							file N°	folder	Lambda	laser power (%)	laser power (W)	telescope	Format (pixel n°)	acq speed	zoom	px size	time between frames	comment	PMT 1	PMT 2	PMT 3	PMT 4	after mounting	after Dextran Alexa F 647 (100uL)	After TMRM (100ul)
						SW7884 R (Tgfbr2fl/fl)	1	p1	850	12	0.7	2.25	2048	4	2	228.45		pFoc 83 motor on	0.750	0.750	0.750	0.750	36 min			0-152
							2	p2	950	12	0.8	2.25	2048	4	2	228.45			0.750	0.750	0.750	0.750	37 min			0-140
							3-104	time1	1120	5	0.9	2.25	2048	4	2	228.45	15 sec		0.750	0.750	0.750	0.750	39 min	- 1 min
							105	p3	1120	7	0.8	2.25	4096	4	1	228.45			0.750	0.750	0.750	0.750	1h 5 min			5-135
							106	p4	1120	5	0.8	2.25	2048	4	2	228.45			0.750	0.750	0.750	0.750	1h 6 min			0-30
							107-127	time2	850	3	0.7	2.25	2048	4	2	228.45	15 sec		0.750	0.750	0.750	0.750	1h 12 min		- 45sec
							128	p5	850	5	0.7	2.25	4096	4	1	228.45			0.750	0.750	0.750	0.750	1h 22min			0-717
							129	p6	850	5	0.7	2.25	2048	4	2	228.45			0.750	0.750	0.750	0.750				0-777
							130	p7	850	5	0.7	2.25	1024	4	4	228.45			0.750	0.750	0.750	0.750				74-1441
							131	p8	850	5	0.7	2.25	1024	4	4	228.45			0.750	0.750	0.750	0.750	1h 26 min			77-1333
							132	p9	850	5	0.7	2.25	2048	4	2	228.45			0.750	0.750	0.750	0.750				9-999
							133	p10	1120	7	0.8	2.25	2048	4	2	228.45			0.750	0.750	0.750	0.750				4-456
							134	p12	950	15	0.8	2.25	2048	4	2	228.45			0.750	0.750	0.750	0.750
							135	p13	850	5	0.7	2.25	2048	4	2	228.45			0.750	0.750	0.750	0.750	1h 32 min			8-800
							136	p14	1120	7	0.8	2.25	2048	4	2	228.45			0.750	0.750	0.750	0.750				7-377
							137	p15	850	5	0.8	2.25	2048	4	2	228.45			0.750	0.750	0.750	0.750	1h 37 min			7-307
																							2h 30 min surgery
							file N°	folder	Lambda	laser power (%)	laser power (W)	telescope	Format (pixel n°)	acq speed	zoom	px size	time between frames	comment	PMT 1	PMT 2	PMT 3	PMT 4	after mounting	after Dextran Alexa F 647 (100uL)	After TMRM (100ul)
						7732 L (Tgfbr2fl/fl)	1	p1	850	12	0.7	2.25	2048	4	2	228.45		pFoc 83 motor on	0.750	0.750	0.750	0.750	6 min			0-152
							2	p2	950	15	0.8	2.25	2048	4	2	228.45			0.750	0.750	0.750	0.750	13 min			0-140
							3-104	time1	1120	5	0.8	2.25	2048	4	2	228.45	15 sec		0.750	0.750	0.750	0.750	14 min	- 1 min		7-127
							105	p3	1120	7	0.8	2.25	4096	4	1	228.45			0.750	0.750	0.750	0.750	40 min			5-135
							106	p4	1120	5	0.8	2.25	2048	4	2	228.45			0.750	0.750	0.750	0.750				0-30
							107-115	time2	850	3	0.7	2.25	2048	4	2	228.45	15 sec		0.750	0.750	0.750	0.750	48 min		- 45sec	13-871
							116	p5	850	4	0.7	2.25	4096	4	1	228.45			0.750	0.750	0.750	0.750	58 min			0-717
							117	p6	850	4	0.7	2.25	2048	4	2	228.45			0.750	0.750	0.750	0.750				0-777
							118	p7	850	4	0.7	2.25	4096	4	1	228.45			0.750	0.750	0.750	0.750				74-1441
							119	p8	1120	7	0.8	2.25	4096	4	1	228.45			0.750	0.750	0.750	0.750				77-1333
							120	p9	850	4	0.7	2.25	4096	4	1	228.45			0.750	0.750	0.750	0.750	1h 4 min			9-999
							121	p10	950	15	0.8	2.25	4096	4	1	228.45			0.750	0.750	0.750	0.750				4-456
							122	p11	1120	7	0.8	2.25	4096	4	1	228.45			0.750	0.750	0.750	0.750				6-256
							123	p12	850	4	0.7	2.25	4096	4	1	228.45			0.750	0.750	0.750	0.750	1h 9 min			7-377
							124	p13	850	4	0.7	2.25	2048	4	2	228.45			0.750	0.750	0.750	0.750				7-868
							125	p14	850	4	0.7	2.25	1024	4	4	228.45			0.750	0.750	0.750	0.750				0-2802
							126	p15	850	4	0.7	2.25	4096	4	1	228.45			0.750	0.750	0.750	0.750	1h 13 min			13-698
							127	p16	850	4	0.7	2.25	4096	4	1	228.45			0.750	0.750	0.750	0.750				6-1335
							128	p17	850	4	0.7	2.25	4096	4	1	228.45			0.750	0.750	0.750	0.750				6-697
							129	p18	850	4	0.7	2.25	2048	4	2	228.45			0.750	0.750	0.750	0.750				13-891
							130	p19	850	4	0.7	2.25	4096	4	1	228.45			0.750	0.750	0.750	0.750	1h 18 min			6-1100
							131	p20	850	4	0.7	2.25	1024	4	4	228.45			0.750	0.750	0.750	0.750	1h 23 min			53-3104
																							2h 15 min surgery
							file N°	folder	Lambda	laser power (%)	laser power (W)	telescope	Format (pixel n°)	acq speed	zoom	px size	time between frames	comment	PMT 1	PMT 2	PMT 3	PMT 4	after mounting	after Dextran Alexa F 647 (100uL)	After TMRM (100ul)
						7733 R (γGT-Cre;Tgfbr2fl/fl)	1	p1	850	12	0.7	2.25	2048	4	2	228.45		pFoc 83 motor on	0.750	0.750	0.750	0.750	6 min			0-152
							2	p2	950	15	0.8	2.25	2048	4	2	228.45			0.750	0.750	0.750	0.750	11 min			0-140
							3-104	time1	1120	5	0.8	2.25	2048	4	2	228.45	15 sec		0.750	0.750	0.750	0.750	13 min	- 1 min		7-127
							105	p3	1120	7	0.8	2.25	4096	4	1	228.45			0.750	0.750	0.750	0.750	39 min			5-135
							106	p4	1120	5	0.8	2.25	2048	4	2	228.45			0.750	0.750	0.750	0.750				0-30
							107-127	time2	850	3	0.7	2.25	2048	4	2	228.45	15 sec		0.750	0.750	0.750	0.750	43 min		- 45sec	13-871
							128	p5	850	4	0.7	2.25	4096	4	1	228.45			0.750	0.750	0.750	0.750	51 min			0-717
							129	p6	850	4	0.7	2.25	2048	4	2	228.45			0.750	0.750	0.750	0.750				0-777
							130	p7	850	4	0.7	2.25	4096	4	1	228.45			0.750	0.750	0.750	0.750				74-1441
							132	p9	850	4	0.7	2.25	4096	4	1	228.45			0.750	0.750	0.750	0.750	56 min			9-999
							133	p10	950	15	0.8	2.25	4096	4	1	228.45			0.750	0.750	0.750	0.750				4-456
							134	p11	1120	7	0.8	2.25	4096	4	1	228.45			0.750	0.750	0.750	0.750				6-256
							135	p12	850	4	0.7	2.25	4096	4	1	228.45			0.750	0.750	0.750	0.750	1h			7-377
							136	p13	850	4	0.7	2.25	2048	4	2	228.45			0.750	0.750	0.750	0.750				7-868
							137	p14	850	4	0.7	2.25	1024	4	4	228.45			0.750	0.750	0.750	0.750				0-2802
							138	p15	850	4	0.7	2.25	4096	4	1	228.45			0.750	0.750	0.750	0.750	1h 3 min			13-698
							139	p16	850	4	0.7	2.25	4096	4	1	228.45			0.750	0.750	0.750	0.750				6-1335
							140	p17	850	4	0.7	2.25	4096	4	1	228.45			0.750	0.750	0.750	0.750				6-697
							141	p18	850	4	0.7	2.25	2048	4	2	228.45			0.750	0.750	0.750	0.750				13-891
							142	p19	850	4	0.7	2.25	4096	4	1	228.45			0.750	0.750	0.750	0.750				6-1100
							143	p20	850	4	0.7	2.25	1024	4	4	228.45			0.750	0.750	0.750	0.750	1h 10 min			53-3104
																							2h 15 min surgery

## Sheet: Fig. 2h
6811 (WT1)	Area	% area		6901 (WT2)	Area	% area		6902 (WT3)	Area	% area
1	5898240	0.3		1	5898240	0.253		1	5898240	0.37
2	5898240	0.372		2	5898240	0.214		2	5898240	0.308
3	5898240	0.36		3	5898240	0.206		3	5898240	0.334
4	5898240	0.288		4	5898240	0.203		4	5898240	0.896
5	5898240	0.499		5	5898240	0.21		5	5898240	0.383
6	5898240	0.248		6	5898240	0.208		6	5898240	0.28
7	5898240	0.28		7	5898240	0.314		7	5898240	0.194
8	5898240	0.473		8	5898240	0.195		8	5898240	0.402
9	5898240	0.233		9	5898240	0.326		9	5898240	0.319
10	5898240	0.267		10	5898240	0.278		10	5898240	0.398
11	5898240	0.347		11	5898240	0.195		11	5898240	0.574
12	5898240	0.203		12	5898240	0.195		12	5898240	0.272
mean		0.3225		mean		0.233083		13	5898240	0.274
								14	5898240	0.839
								mean		0.417357
6893 (KO1)	Area	% area		6897 (KO2)	Area	% area		6899 (KO3)	Area	% area
1	5898240	0.888		1	5898240	1.161		1	5898240	0.802
2	5898240	0.393		2	5898240	0.457		2	5898240	0.594
3	5898240	0.771		3	5898240	0.945		3	5898240	0.658
4	5898240	0.798		4	5898240	0.482		4	5898240	0.487
5	5898240	0.593		5	5898240	0.644		5	5898240	0.971
6	5898240	0.587		6	5898240	0.567		6	5898240	0.206
7	5898240	0.797		7	5898240	0.647		7	5898240	0.39
8	5898240	0.701		8	5898240	0.874		8	5898240	0.407
9	5898240	0.893		9	5898240	0.585		9	5898240	0.646
10	5898240	0.31		10	5898240	0.703		10	5898240	0.279
11	5898240	0.615		11	5898240	0.552		11	5898240	0.905
12	5898240	0.863		12	5898240	0.316		12	5898240	0.83
13	5898240	0.486		13	5898240	1.179		13	5898240	0.712
14	5898240	0.723		14	5898240	0.877		14	5898240	0.625
mean		0.672714		15	5898240	1.021		mean		0.608
				16	5898240	1.048
				17	5898240	0.915
				18	5898240	0.933
				mean		0.772556

## Sheet: Fig. 3b
	CI	Actin	r (CI/Actin)	r/0.646628					CI	E-cad	r (CI/E-cad)	r/1.16973508
WT1	16061.6	24839	0.646628	1				WT1	16061.6	13731	1.16974	1
WT2	13463.4	20513.4	0.65632	1.01499				WT2	13463.4	13608.2	0.989357	0.845795
WT3	12575.4	20556	0.61176	0.946077				WT3	12575.4	13880	0.906009	0.774542
WT4	12428.6	19204.4	0.647173	1.00084				WT4	12428.6	14692.1	0.845939	0.723189
WT5	14576.3	18455.9	0.78979	1.2214				WT5	14576.3	14588.9	0.99914	0.854159
KO1	5342.15	18183.1	0.293798	0.454354				KO1	5342.15	14179	0.376765	0.322095
KO2	9200.75	16584.2	0.55479	0.857973				KO2	9200.75	12143.1	0.757694	0.647749
KO3	7344.39	18547.2	0.395983	0.612382				KO3	7344.39	12740	0.576481	0.49283
KO4	10542.1	19954.8	0.528299	0.817006				KO4	10542.1	13623.9	0.773797	0.661515
KO5	9834.58	21940.4	0.448241	0.693197				KO5	9834.58	15639.4	0.628832	0.537585

## Sheet: Fig. 3c
Exp1	Area	TOM20	r(CI/TOM20)	r/0.177464865
	18236.7	102762	0.177465	1
	2965.76	90147	0.0328992	0.185384
Exp2
	15300.1	45235.9	0.33823	1
	5759.02	44196.9	0.130304	0.385252
Exp3
	21002.6	51193.3	0.410261	1
	7591.34	39209.4	0.19361	0.47192

[truncated: 40 more sheets: Fig. 3d, Fig. 3e, Fig. 3f, Fig. 3g, Fig. 3h, Fig. 4a, Fig. 4c, Fig. 4e, Fig. 4g and h, Fig. 5c, Fig. 5d, Fig. 5e-h, Fig. 5j-k, Suppl. Fig. 3b, Suppl. Fig. 3c, Suppl. Fig. 4f, Suppl. Fig. 5b-e, Suppl. Fig. 5f-l, Suppl. Fig. 5o, Suppl. Fig. 5p …]
